# Supplementary material for: Montmorillonite-Sodium Alginate Oral Colon-Targeting Microcapsule Design for WGX-50 Encapsulation and Controlled Release in Gastro-Intestinal Tract
Source: J Funct Biomater. 2023 Dec 19;15(1):3. doi: 10.3390/jfb15010003 (PMC10816513; doi:10.3390/jfb15010003)
Supplement: Supplementary file 1 [file jfb-15-00003-s001.zip]

Archive with 1 entries (1 files):
- jfb-2701572-supplementary.pdf
